# Supplementary material for: Mechanisms of Protein Sequence Divergence and Incompatibility
Source: PLoS Genet. 2013 Jul 25;9(7):e1003665. doi: 10.1371/journal.pgen.1003665 (PMC3723536; doi:10.1371/journal.pgen.1003665)
Supplement: Table S2 — All variants underlining the directed evolution of hPGK- serine 219. Noted are sequence changes, growth rates and kcat/KM values of representative variants along the laboratory trajectory. Variants annotation: G stands for the round number from which a variant was isolated, and v denotes the variant's sequential number within this round. The left column denotes the sequence composition and rate parameters of wild-type hPGK. Variants appearing in bold are the representative variants shown in Table 1 and in Figure 3. (XLSX) [file pgen.1003665.s014.xlsx]

## Sheet: Sheet1
	wild-type	G1-v1	G1-v2	G1-v5	G1-v6	G2-v3	G2-v15	G4-v3	G4-v4	G4-v5	G4-v8	G5-v25	G6-v9	G6-v15	G6-v16	G6-v17	Gv-v12	G7-v14
Val19																		Ala
Asn30						Ser
Gln32			Lys
Asn35																	Ser
Lys40												Arg
Asp67									His
Lys90																	Glu
Ala106
Asn109																Ser
Ile116																	Phe
Lys138																		Glu
Ala209					Val										Val
Met233														Val			Val
Met239								Ile	Ile		Ile	Ile	Ile	Ile	Ile	Ile	Ile	Ile
Thr254							Ala	Ala	Ala	Ala					Ala	Ala	Ala	Ala
Phe257
Ala262				Val							Tyr		Tyr	Tyr			Tyr
Thr287							Ile
Thr328																Ala
Arg349							Ser			Ser							Ser
Lys352									Glu
Lys357
Ser363																	Gly	Gly
Ala380												Val
Asn383					Asp
Thr384													Ala				Ala
His390		Gln
Ala397			Val										Val
Glu403		Val	Asp	Asp		Asp	Gly		Asp	Gly	Asp	Asp		Asp	Asp	Asp	Asp	Asp
Gly404
Ala412						Val
Growth rate 219 serine	ND	144.7 ±4.1	250.7 ±9.1	134.5 ±2.5	189.7 ±4.4	124.9 ±1.3	77.4 ±1.9	121.7 ±8.8	73.4 ±3.7	79.4 ±2.2	74.1 ±2.2	71.1 ±2.2	75 ±3.4	72.4 ±1.9	75 ±2.9	73 ±1.6	63.8 ±1.0	62.9 ±1.7
Growth rate 219 lysine	63.8 ±1.8	64.05 ±3.6	ND	62.94 ±1.6	61.07 ±2.1	61.67 ±1.8	66.3 ±2	100.5 ±5.1	79.5 ±2.24	68.3 ±1.8	81.1 ±1.95	80.6 ±3.1	101.4 ±3.7	75.5 ±3.31	81.5 ±2.7	78.2 ±4.5	101 ±3.3	93.3 ±4.1
kcat/KM [mM-1 sec-1] 219 serine	1.55 ±0.46	5.4 ±1.9	3.55 ±1.1	9.6 ±1.5	3.95 ±1.1	9.4 ±0.9	27.8 ±4.5	ND	60 ±3.3	26.9 ±5.1	57 ±4.1	59 ±3.0	171 ±7.3	ND	ND	ND	62.5 ±3.7	58.5 ±1.7
kcat/KM [mM-1 sec-1] 219 lysine	687 ±5	155.4 ±8	ND	38.4 ±6	ND	100.1 ±7.4	141.2 ±7.2	ND	39.9 ±6.3	178.2 ±9.0	33.7 ±8.1	41.9 ±4.2	60.9 ±3.4	ND	ND	ND	35.8 ±6.4	33.5 ±3.9

## Sheet: Sheet2
	G6-v9	G6-v15	G6-v16	G6-v17	Gv-v12	G7-v14
Val19						Ala
Asn30
Gln32
Asn35					Ser
Lys40
Asp67
Lys90					Glu
Ala106
Asn109				Ser
Ile116					Phe
Lys138						Glu
Ala209			Val
Met233		Val			Val
Met239	Ile	Ile	Ile	Ile	Ile	Ile
Thr254			Ala	Ala	Ala	Ala
Phe257
Ala262	Tyr	Tyr			Tyr
Thr287
Thr328				Ala
Arg349					Ser
Lys352
Lys357
Ser363					Gly	Gly
Ala380
Asn383
Thr384	Ala				Ala
His390
Ala397	Val
Glu403		Asp	Asp	Asp	Asp	Asp
Gly404
Ala412
Growth rate 219 serine	75 ±3.4	72.4 ±1.9	75 ±2.9	73 ±1.6	63.8 ±1.0	62.9 ±1.7
Growth rate 219 lysine	101.4 ±3.7	75.5 ±3.31	81.5 ±2.7	78.2 ±4.5	101 ±3.3	93.3 ±4.1
kcat/KM [mM-1 sec-1] 219 serine	171 ±7.3	ND	ND	ND	62.5 ±3.7	58.5 ±1.7
kcat/KM [mM-1 sec-1] 219 lysine	60.9 ±3.4	ND	ND	ND	35.8 ±6.4	33.5 ±3.9
		NOTE		NOTE

## Sheet: Sheet3
	G2-v15	G3-v5	G4-v3	G4-v4	G4-v8	G5-v25			G3-v5
Val19
Asn30
Gln32
Asn35
Lys40						Arg
Asp67				His
Lys90
Ala106
Asn109
Ile116
Lys138
Ala209
Met233
Met239			Ile	Ile	Ile	Ile
Thr254	Ala	Ala	Ala	Ala					Ala
Phe257
Ala262					Tyr
Thr287	Ile
Thr328
Arg349	Ser	Ser							Ser
Lys352				Glu
Lys357
Ser363
Ala380						Val
Asn383
Thr384
His390
Ala397
Glu403	Gly	Asp		Asp	Asp	Asp			Asp
Gly404
Ala412
Growth rate 219 serine	77.4 ±1.9	79.4 ±2.2	121.7 ±8.8	73.4 ±3.7	74.1 ±2.2	71.1 ±2.2			79.4 ±2.2
Growth rate 219 lysine	66.3 ±2	68.3 ±1.8	90.5 ±5.1	79.5 ±2.24	81.1 ±1.95	80.6 ±3.1			68.3 ±1.8
kcat/KM [mM-1 sec-1] 219 serine	27.8 ±4.5	26.9 ±5.1	ND	60 ±3.3	57 ±4.1	59 ±3.0			26.9 ±5.1
kcat/KM [mM-1 sec-1] 219 lysine	141.2 ±7.2	178.2 ±9.0	ND	39.9 ±6.3	33.7 ±8.1	41.9 ±4.2			178.2 ±9.0
